# Supplementary material for: Morphological, Mechanical and Gas Penetration Properties of Elastomer Composites with Hybrid Fillers
Source: Polymers (Basel). 2022 Sep 27;14(19):4043. doi: 10.3390/polym14194043 (PMC9572072; doi:10.3390/polym14194043)
Supplement: Supplementary file 1 [file polymers-14-04043-s001.zip]

Archive with 1 entries (1 files):
- polymers-1807893-supplementary.pdf
